# Supplementary material for: The Caucasian Clover Gene TaMYC2 Responds to Abiotic Stress and Improves Tolerance by Increasing the Activity of Antioxidant Enzymes
Source: Genes (Basel). 2022 Feb 10;13(2):329. doi: 10.3390/genes13020329 (PMC8871790; doi:10.3390/genes13020329)
Supplement: Supplementary file 1 [file genes-13-00329-s001.zip]

Archive with 1 entries (1 files):
- genes-1533819-supplementary.pdf
